# Supplementary material for: Gamma band functional connectivity reduction in patients with amnestic mild cognitive impairment and epileptiform activity
Source: Brain Commun. 2022 Feb 3;4(2):fcac012. doi: 10.1093/braincomms/fcac012 (PMC8914494; doi:10.1093/braincomms/fcac012)
Supplement: fcac012_Supplementary_Data [file fcac012_supplementary_data.zip]

Archive with 8 entries (8 files):
- Original Submission - Author's Response.pdf
- Original Submission GÇô Decision Letter.pdf
- Original Submission.pdf
- Revision 1 -Author's Response.pdf
- Revision 1.pdf
- Revision 1-Decision Letter.pdf
- Revision 2- Decision Letter (1).pdf
- Supplementary Materials.docx
